# Supplementary material for: Impact of Gender and Age on Claim Rates of Dread Disease and Cancer Insurance Policies in Taiwan
Source: Int J Environ Res Public Health. 2021 Dec 25;19(1):216. doi: 10.3390/ijerph19010216 (PMC8750668; doi:10.3390/ijerph19010216)
Supplement: Supplementary file 1 [file ijerph-19-00216-s001.zip]

Archive with 1 entries (1 files):
- ijerph-1488686-supplementary.pdf
